# Supplementary material for: Development of a Joint Hydrogen and Syngas Combustion Mechanism Based on an Optimization Approach
Source: Int J Chem Kinet. 2016 May 20;48(8):407–22. doi: 10.1002/kin.21006 (PMC5084827; doi:10.1002/kin.21006)
Supplement: Supplementary file 2 — Supplementary Material [file KIN-48-407-s002.xls]

## Sheet: Sheet1
Supplemental Material for Development of a joint hydrogen and syngas combustion mechanism based on an optimization approach Tamás Varga, Carsten Olm, Tibor Nagy, István Gy. Zsély, Éva Valkó, Róbert Pálvölgyi, Henry. J. Curran, Tamás Turányi* Int. J. Chem. Kinet. 2016
Covariance matrix of the optimal parameters
Parameters for reactions containing a third body (+M) always refer to the low pressure limit parameters
Units are in mol cm3 s K.
			R24	R24	R24	R1	R1	R1	R9	R9	R9	R9	R9	R2	R2	R2	R11	R11	R13	R13	R13	R8	R8	R8	R8	R10	R10	R10	R3	R3	R3	R18	R18	R18	R16	R16	R16	R23	R23	R25	R25	R25	R15	R15	R26	R26	R26	R26	R28
		Reaction	CO + OH = CO2 + H	CO + OH = CO2 + H	CO + OH = CO2 + H	H + O2 = O + OH	H + O2 = O + OH	H + O2 = O + OH	H + O2 + M = HO2 + M	H + O2 + M = HO2 + M	H + O2 + M = HO2 + M	H + O2 + M = HO2 + M	H + O2 + M = HO2 + M	O + H2 = H + OH	O + H2 = H + OH	O + H2 = H + OH	HO2 + H = OH + OH	HO2 + H = OH + OH	HO2 + OH = H2O + O2	HO2 + OH = H2O + O2	HO2 + OH = H2O + O2	H + OH + M = H2O + M	H + OH + M = H2O + M	H + OH + M = H2O + M	H + OH + M = H2O + M	H + HO2 = H2 + O2	H + HO2 = H2 + O2	H + HO2 = H2 + O2	OH + H2 = H + H2O	OH + H2 = H + H2O	OH + H2 = H + H2O	H2O2 + H = H2 + HO2	H2O2 + H = H2 + HO2	H2O2 + H = H2 + HO2	OH + OH + M = H2O2 + M	OH + OH + M = H2O2 + M	OH + OH + M = H2O2 + M	CO + O2 = CO2 + O	CO + O2 = CO2 + O	CO + HO2 = CO2 + OH	CO + HO2 = CO2 + OH	CO + HO2 = CO2 + OH	HO2 + HO2 = H2O2 + O2	HO2 + HO2 = H2O2 + O2	HCO + M = H + CO + M	HCO + M = H + CO + M	HCO + M = H + CO + M	HCO + M = H + CO + M	HCO + H = CO + H2
	Reaction	Parameter	lnA	n	E/R	lnA	n	E/R	LP lnA	LP n	m H2	m H2O	m Ar	lnA	n	E/R	lnA	E/R	lnA	n	E/R	lnA	n	E/R	m He	lnA	n	E/R	lnA	n	E/R	lnA	n	E/R	LP lnA	LP n	LP E	lnA	E/R	lnA	n	E/R	lnA	E/R	LP lnA	LP n	LP E	m Ar	lnA
R24	CO + OH = CO2 + H	lnA	0.00118192	-0.00015165	0.0848962	-0.000883807	0.000129777	-0.00935143	-0.00112617	0.000148051	0.000188198	0.00126167	4.51787e-05	0.000740171	-9.37899e-05	0.0926541	-0.000266358	0.084722	-0.00316515	0.000443222	-0.0454039	-0.000416971	3.89594e-05	-0.157309	-6.91394e-05	-1.37637e-05	-2.60968e-05	0.120031	-0.001537	0.000230116	0.0145897	0.00150973	-0.000215123	0.0212664	-0.000514484	8.71984e-05	-0.0500091	-4.39926e-05	0.0115071	0.00234383	-0.000347559	0.0129021	0.00013915	-0.074964	0.00102935	-0.000131175	0.0509085	-7.56827e-05	0.000128337
R24	CO + OH = CO2 + H	n	-0.00015165	3.18728e-05	0.0656995	5.60311e-05	-1.00891e-05	-0.0111409	7.70863e-05	-8.45132e-06	-3.51043e-05	-0.000171366	-1.15165e-05	-0.000118968	1.6717e-05	-0.00274152	-5.37598e-05	-0.00120942	0.000445141	-6.27766e-05	-0.00182569	-0.000245309	3.20624e-05	-0.0152792	0.00011578	-6.51323e-05	5.58401e-06	0.0279953	0.000211979	-2.46177e-05	0.0150135	-4.0907e-05	1.1189e-05	-0.0013987	7.27642e-05	-1.68533e-06	0.0833818	-8.53712e-05	-0.0157251	-4.3411e-05	4.49129e-06	-0.0228206	-2.42313e-05	-0.0134091	-4.5752e-05	6.60444e-06	0.00991319	1.34532e-05	-9.02275e-05
R24	CO + OH = CO2 + H	E/R	0.0848962	0.0656995	694.372	-0.490581	0.0582767	-56.3626	-0.600967	0.0830781	-0.336589	1.49514	0.0120176	-0.168287	0.0376568	88.329	0.180608	122.87	-0.0118482	-0.00794613	40.5762	-1.61538	0.175854	-369.143	1.17972	-0.095162	0.0099982	219.837	-0.154862	0.0220247	19.3838	1.09057	-0.15152	-42.8322	0.0568563	0.0411839	394.271	-0.463201	-84.6063	1.43816	-0.199718	-156.974	-0.106717	-121.248	0.935112	-0.128143	100.064	0.041036	-0.101799
R1	H + O2 = O + OH	lnA	-0.000883807	5.60311e-05	-0.490581	0.0252245	-0.00342348	0.887107	0.0224007	-0.00319485	0.00665	-0.00513759	7.68283e-06	-0.002274	0.000334025	0.0503502	-0.000137531	-0.480858	-0.0100143	0.00152576	0.279284	0.00938356	-0.00102278	1.15586	-0.0019285	0.00521278	-0.00134267	-4.04297	-0.0054017	0.000418435	-2.07483	0.011141	-0.00193319	-0.431516	0.0117564	-0.00216293	-3.64508	0.000223663	-0.144912	-0.0254239	0.00378407	2.59518	-0.00319654	-0.221749	0.000402514	-0.000261945	-0.611885	0.000335246	0.00150253
R1	H + O2 = O + OH	n	0.000129777	-1.00891e-05	0.0582767	-0.00342348	0.000474895	-0.0555592	-0.003068	0.000438781	-0.000966595	0.000301765	1.26999e-06	0.000397148	-5.84473e-05	-0.00670495	-4.50234e-05	0.0696358	0.00129062	-0.000204304	-0.0428125	-0.00130626	0.000140344	-0.184499	0.000352459	-0.000790849	0.000189096	0.572745	0.000719925	-5.05062e-05	0.305814	-0.00128978	0.000231573	0.0572518	-0.00163083	0.000303342	0.512027	-4.3944e-05	0.0245927	0.00384662	-0.000569709	-0.346738	0.000407636	-0.000719873	-3.49589e-05	3.46641e-05	0.0885798	-4.94148e-05	-0.000195882
R1	H + O2 = O + OH	E/R	-0.00935143	-0.0111409	-56.3626	0.887107	-0.0555592	712.058	0.86886	-0.120138	-1.39376	0.523958	-0.0380736	0.375254	-0.0558201	-57.1681	0.467164	28.3187	-0.554846	0.0711421	-54.7568	1.07811	-0.145016	-193.789	0.377144	-0.0362068	0.00190351	-62.2848	-0.0965042	0.00680292	-1.38145	0.78852	-0.131675	-132.441	-0.0741385	-0.0171832	-106.027	0.401405	-20.9764	0.98637	-0.0730361	138.075	-0.340432	-162.697	0.315381	-0.0358887	14.7932	-0.0386625	0.141224
R9	H + O2 + M = HO2 + M	LP lnA	-0.00112617	7.70863e-05	-0.600967	0.0224007	-0.003068	0.86886	0.0249472	-0.00332564	-0.00230506	-0.0264804	-0.000881456	-0.00401461	0.000542814	-0.429724	0.000598299	-1.08875	-0.00809221	0.00131825	0.366334	0.00914138	-0.000898513	1.59133	-0.00510139	0.00714928	-0.00138446	-3.97191	-0.00237557	-2.40453e-05	-2.09701	-0.0152898	0.00200699	-0.945881	0.00823173	-0.00181743	-2.93191	6.77174e-05	-0.620809	-0.0317668	0.004503	1.76669	-0.00258323	0.700512	-0.000974194	-2.28156e-05	-0.136087	0.000751904	0.00181503
R9	H + O2 + M = HO2 + M	LP n	0.000148051	-8.45132e-06	0.0830781	-0.00319485	0.000438781	-0.120138	-0.00332564	0.000469526	-0.000296537	0.000431468	3.2185e-05	0.000484111	-6.62743e-05	0.0351927	-9.20954e-05	0.10457	0.00119338	-0.000197352	-0.0794072	-0.00148177	0.000162042	-0.190307	0.000481831	-0.000791725	0.000184808	0.574365	0.000399772	-3.70822e-06	0.304159	0.00126209	-0.00014921	0.103698	-0.00125759	0.000262476	0.490214	-8.18843e-05	0.0470756	0.00410609	-0.000559806	-0.254297	0.000347606	-0.0757929	9.85663e-05	9.8352e-06	0.0440811	-8.01775e-05	-0.000281081
R9	H + O2 + M = HO2 + M	m H2	0.000188198	-3.51043e-05	-0.336589	0.00665	-0.000966595	-1.39376	-0.00230506	-0.000296537	0.0670342	0.0115505	0.00180822	-0.00116358	0.000143882	0.483108	-0.00373599	0.0877395	-0.000632845	5.02583e-05	0.198377	-0.0048398	0.000784645	0.325929	0.00430871	-0.0111846	0.00135778	-0.09586	-0.00511828	0.000772057	0.412169	0.0183888	-0.00205595	1.17228	-0.000549001	0.00035621	-0.698656	-0.00119469	0.794606	0.0120433	-0.00308268	-0.0165373	-0.000246716	-0.744463	0.000632796	-0.000275688	-0.661457	0.00011648	-0.000666668
R9	H + O2 + M = HO2 + M	m H2O	0.00126167	-0.000171366	1.49514	-0.00513759	0.000301765	0.523958	-0.0264804	0.000431468	0.0115505	0.896021	0.0114391	0.011103	-0.00140999	2.47998	0.0226307	7.8439	-0.0095301	0.00168701	3.17107	0.0237392	-0.00306331	-3.8169	-0.00721035	-0.0160693	0.000401658	-1.75721	-0.00132663	-0.000393655	-2.4584	0.101875	-0.0156618	3.44072	0.00930599	-0.000676476	-9.15143	0.0127839	4.38547	0.0433568	-0.00777668	-0.651876	0.00405833	-1.60129	0.00452577	-0.000255789	-3.38433	-0.00632021	0.00850199
R9	H + O2 + M = HO2 + M	m Ar	4.51787e-05	-1.15165e-05	0.0120176	7.68283e-06	1.26999e-06	-0.0380736	-0.000881456	3.2185e-05	0.00180822	0.0114391	0.000405157	0.000452869	-5.55702e-05	0.112806	0.000167677	0.179441	-9.46037e-05	1.60333e-05	0.0838377	0.000676171	-0.000104617	-0.15257	0.00106126	-0.000788769	5.73356e-05	-0.00673991	-0.000366233	4.79769e-05	-0.0125841	0.00373087	-0.000561083	0.158684	0.000313547	-3.3426e-06	-0.250671	0.000249517	0.178439	0.00179216	-0.000235674	0.00137296	0.000203498	-0.0896082	9.36966e-05	-2.48213e-05	-0.0867564	-5.03671e-05	0.000292559
R2	O + H2 = H + OH	lnA	0.000740171	-0.000118968	-0.168287	-0.002274	0.000397148	0.375254	-0.00401461	0.000484111	-0.00116358	0.011103	0.000452869	0.0186396	-0.00225266	1.94223	-0.00161552	1.05942	-0.00744463	0.000843763	-0.826795	-0.00101791	1.42182e-05	-0.641024	0.00160294	0.00239534	-0.000260601	2.78603	-0.00658687	0.00110338	1.01689	0.0130713	-0.00164753	0.396179	-0.00396358	0.00101953	2.31278	-0.00191928	0.372899	0.0311171	-0.00453698	-0.475018	0.00024918	-1.76151	-0.000379021	0.000350846	0.742899	-0.000665911	-0.00173525
R2	O + H2 = H + OH	n	-9.37899e-05	1.6717e-05	0.0376568	0.000334025	-5.84473e-05	-0.0558201	0.000542814	-6.62743e-05	0.000143882	-0.00140999	-5.55702e-05	-0.00225266	0.000285486	-0.179995	0.000238649	-0.114946	0.000920518	-0.000102026	0.103311	0.000350993	-2.91826e-05	0.0780964	-0.000157312	-0.000210529	2.91113e-05	-0.326433	0.000810634	-0.000138671	-0.141697	-0.00158048	0.00019808	-0.047383	0.000520832	-0.000132645	-0.286255	0.000154696	-0.0437033	-0.00367387	0.000543148	0.0584865	-5.66201e-05	0.232778	8.98547e-05	-5.26066e-05	-0.0860236	0.000100642	0.000260786
R2	O + H2 = H + OH	E/R	0.0926541	-0.00274152	88.329	0.0503502	-0.00670495	-57.1681	-0.429724	0.0351927	0.483108	2.47998	0.112806	1.94223	-0.179995	753.711	0.0302908	275.775	-0.912952	0.108428	-99.9483	1.70043	-0.262979	-156.065	0.981911	0.383734	-0.0512741	498.861	-0.690414	0.101934	47.2795	2.70857	-0.380807	36.9445	0.00344369	0.0547489	207.47	-0.617656	110.343	5.29903	-0.765054	-76.361	-0.130469	-166.028	-0.00229986	0.0206406	85.933	-0.0109988	0.0984162
R11	HO2 + H = OH + OH	lnA	-0.000266358	-5.37598e-05	0.180608	-0.000137531	-4.50234e-05	0.467164	0.000598299	-9.20954e-05	-0.00373599	0.0226307	0.000167677	-0.00161552	0.000238649	0.0302908	0.0158189	1.25993	0.00537384	-0.000391527	-0.22924	0.010698	-0.00093276	-0.377845	0.00447077	0.00405652	0.000851659	-1.1657	-0.0018606	-0.000103876	-1.20003	-0.00544974	0.000528645	-0.0925407	-0.0013306	-0.000222796	-1.49693	0.000905001	0.112434	-0.00718203	0.00182724	-0.461259	0.000189593	1.44792	-0.00138179	0.000147709	-0.280188	-8.06715e-06	0.00287713
R11	HO2 + H = OH + OH	E/R	0.084722	-0.00120942	122.87	-0.480858	0.0696358	28.3187	-1.08875	0.10457	0.0877395	7.8439	0.179441	1.05942	-0.114946	275.775	1.25993	1541.68	-0.561237	0.0937039	439.615	0.319601	-0.0880041	-245.038	1.67832	-0.741467	0.00187145	86.1313	-0.000942516	-0.0129406	-78.293	4.0523	-0.501767	606.8	0.311284	0.0312849	198.819	-0.0401055	-85.2943	5.25596	-0.879142	-502.435	0.537678	797.511	-2.05642	0.319593	112.87	0.0982251	0.0992748
R13	HO2 + OH = H2O + O2	lnA	-0.00316515	0.000445141	-0.0118482	-0.0100143	0.00129062	-0.554846	-0.00809221	0.00119338	-0.000632845	-0.0095301	-9.46037e-05	-0.00744463	0.000920518	-0.912952	0.00537384	-0.561237	0.0419188	-0.00528302	1.07402	-0.00493561	0.000586978	-0.367577	0.00434824	-0.0103732	0.00252942	0.447897	-0.00372737	0.000546802	0.0527167	-0.0119583	0.00167978	0.364975	0.0133137	-0.00183045	1.4616	0.000468573	0.629245	-0.0108551	0.00219963	-0.818111	0.00184056	1.34803	-0.007563	0.00111291	-0.206873	-9.3408e-05	-0.00451555
R13	HO2 + OH = H2O + O2	n	0.000443222	-6.27766e-05	-0.00794613	0.00152576	-0.000204304	0.0711421	0.00131825	-0.000197352	5.02583e-05	0.00168701	1.60333e-05	0.000843763	-0.000102026	0.108428	-0.000391527	0.0937039	-0.00528302	0.000751831	0.0497283	0.000872647	-0.000105708	0.043104	-0.000700649	0.00170305	-0.000375531	-0.171431	0.000646442	-9.71714e-05	-0.0327607	0.00117456	-0.000176602	-0.069302	-0.00157637	0.000190386	-0.327609	-0.000125923	-0.0955115	0.000975112	-0.000182574	0.118078	-0.000155081	-0.0804956	0.000987578	-0.00015683	0.00523288	4.62304e-05	0.000704761
R13	HO2 + OH = H2O + O2	E/R	-0.0454039	-0.00182569	40.5762	0.279284	-0.0428125	-54.7568	0.366334	-0.0794072	0.198377	3.17107	0.0838377	-0.826795	0.103311	-99.9483	-0.22924	439.615	1.07402	0.0497283	2075.56	-0.766422	0.0698239	-417.148	-1.13868	0.619539	-0.242016	-593.647	1.27431	-0.189554	-47.3153	-1.16961	0.145675	183.813	3.16364	-0.478593	-489.361	0.419845	-139.107	-0.499934	-0.0909966	-170.006	0.442247	801.553	-0.759203	0.109045	-16.1396	0.0134201	0.246713
R8	H + OH + M = H2O + M	lnA	-0.000416971	-0.000245309	-1.61538	0.00938356	-0.00130626	1.07811	0.00914138	-0.00148177	-0.0048398	0.0237392	0.000676171	-0.00101791	0.000350993	1.70043	0.010698	0.319601	-0.00493561	0.000872647	-0.766422	0.121392	-0.0161656	1.35366	0.00771516	0.0138808	-0.00239363	-6.50949	-0.00159282	-0.000775769	-5.60026	-0.00431943	-1.8453e-05	1.24042	0.0116915	-0.0029862	-8.9752	0.000537262	2.04567	-0.0493359	0.00783122	-0.591208	-0.00173587	3.95922	0.00101461	-0.000540307	-1.14262	0.000673581	0.00783038
R8	H + OH + M = H2O + M	n	3.89594e-05	3.20624e-05	0.175854	-0.00102278	0.000140344	-0.145016	-0.000898513	0.000162042	0.000784645	-0.00306331	-0.000104617	1.42182e-05	-2.91826e-05	-0.262979	-0.00093276	-0.0880041	0.000586978	-0.000105708	0.0698239	-0.0161656	0.00227549	0.0478195	-0.00150106	-0.00154609	0.00028202	0.786619	0.000308652	8.80799e-05	0.701753	-0.000102425	9.82964e-05	-0.181339	-0.00158418	0.000382786	1.15981	-0.000116917	-0.304121	0.00569495	-0.000910786	0.0836232	0.000247485	-0.424694	-9.35726e-05	7.40739e-05	0.12537	-0.00016213	-0.000789054
R8	H + OH + M = H2O + M	E/R	-0.157309	-0.0152792	-369.143	1.15586	-0.184499	-193.789	1.59133	-0.190307	0.325929	-3.8169	-0.15257	-0.641024	0.0780964	-156.065	-0.377845	-245.038	-0.367577	0.043104	-417.148	1.35366	0.0478195	2343.08	-1.89376	1.97534	-0.283104	-406.486	0.486519	-0.0936059	-228.754	-2.63062	0.391282	76.7995	-0.83311	0.072217	-73.0443	-0.378045	-92.1668	-5.78011	0.828508	-53.603	1.13526	1020.24	-0.360848	-0.0496643	-337.613	0.18319	0.586333
R8	H + OH + M = H2O + M	m He	-6.91394e-05	0.00011578	1.17972	-0.0019285	0.000352459	0.377144	-0.00510139	0.000481831	0.00430871	-0.00721035	0.00106126	0.00160294	-0.000157312	0.981911	0.00447077	1.67832	0.00434824	-0.000700649	-1.13868	0.00771516	-0.00150106	-1.89376	0.0464674	-0.00313067	0.000586459	0.328944	-0.00477398	0.000535659	-0.108704	0.0155961	-0.00233862	0.5432	0.0028601	-0.000275362	-0.128589	-0.00242143	0.890865	0.00933683	-0.00113097	-0.266221	-0.000840171	-0.476426	-0.000692645	0.000297272	0.0572527	-0.000974245	-0.00064492
R10	H + HO2 = H2 + O2	lnA	-1.37637e-05	-6.51323e-05	-0.095162	0.00521278	-0.000790849	-0.0362068	0.00714928	-0.000791725	-0.0111846	-0.0160693	-0.000788769	0.00239534	-0.000210529	0.383734	0.00405652	-0.741467	-0.0103732	0.00170305	0.619539	0.0138808	-0.00154609	1.97534	-0.00313067	0.0412108	-0.00539832	-1.79997	0.00397769	-0.000879236	-1.50552	-0.00865146	0.000669676	-1.67833	0.0119478	-0.00232869	-2.4507	-0.00267854	0.912951	-0.0208913	0.00397147	1.90231	-0.000729077	1.6454	-0.00264441	2.33674e-05	-0.0602109	0.00192648	0.00448211
R10	H + HO2 = H2 + O2	n	-2.60968e-05	5.58401e-06	0.0099982	-0.00134267	0.000189096	0.00190351	-0.00138446	0.000184808	0.00135778	0.000401658	5.73356e-05	-0.000260601	2.91113e-05	-0.0512741	0.000851659	0.00187145	0.00252942	-0.000375531	-0.242016	-0.00239363	0.00028202	-0.283104	0.000586459	-0.00539832	0.00116733	0.551245	-0.000869674	0.000166578	0.255174	-0.000178763	9.18581e-05	0.158223	-0.00346362	0.000584801	0.560459	0.000417488	-0.15078	0.00398947	-0.000602354	-0.426102	0.000393638	-0.234672	0.000432942	-7.0061e-05	-0.0162802	-1.32391e-06	-0.00102995
R10	H + HO2 = H2 + O2	E/R	0.120031	0.0279953	219.837	-4.04297	0.572745	-62.2848	-3.97191	0.574365	-0.09586	-1.75721	-0.00673991	2.78603	-0.326433	498.861	-1.1657	86.1313	0.447897	-0.171431	-593.647	-6.50949	0.786619	-406.486	0.328944	-1.79997	0.551245	2713.49	0.690976	0.0759706	977.229	1.06556	0.0044014	-141.818	-6.12702	1.18452	2157.65	-0.543471	-289.406	15.1643	-2.30639	-819.129	0.857775	-758.224	-0.467084	0.166528	414.672	0.00986701	-1.12431
R3	OH + H2 = H + H2O	lnA	-0.001537	0.000211979	-0.154862	-0.0054017	0.000719925	-0.0965042	-0.00237557	0.000399772	-0.00511828	-0.00132663	-0.000366233	-0.00658687	0.000810634	-0.690414	-0.0018606	-0.000942516	-0.00372737	0.000646442	1.27431	-0.00159282	0.000308652	0.486519	-0.00477398	0.00397769	-0.000869674	0.690976	0.0278281	-0.00360596	1.95404	-0.0155746	0.00234423	-0.525961	-0.0171301	0.00241386	0.373927	6.7993e-05	-0.966921	0.00594521	-0.00126559	-1.56285	0.000713741	0.713431	0.00246595	-0.00069174	-0.322676	0.00129983	0.00496184
R3	OH + H2 = H + H2O	n	0.000230116	-2.46177e-05	0.0220247	0.000418435	-5.05062e-05	0.00680292	-2.40453e-05	-3.70822e-06	0.000772057	-0.000393655	4.79769e-05	0.00110338	-0.000138671	0.101934	-0.000103876	-0.0129406	0.000546802	-9.71714e-05	-0.189554	-0.000775769	8.80799e-05	-0.0936059	0.000535659	-0.000879236	0.000166578	0.0759706	-0.00360596	0.000507584	-0.0881445	0.00243457	-0.000349612	0.0657595	0.00189942	-0.000230216	0.155858	-4.02837e-05	0.110991	0.000588423	-4.99586e-05	0.144328	-2.92194e-05	-0.194024	-0.000411117	0.00010794	0.0683349	-0.000158761	-0.000864523
R3	OH + H2 = H + H2O	E/R	0.0145897	0.0150135	19.3838	-2.07483	0.305814	-1.38145	-2.09701	0.304159	0.412169	-2.4584	-0.0125841	1.01689	-0.141697	47.2795	-1.20003	-78.293	0.0527167	-0.0327607	-47.3153	-5.60026	0.701753	-228.754	-0.108704	-1.50552	0.255174	977.229	1.95404	-0.0881445	1195.82	0.648677	-0.0226164	-178.351	-3.70809	0.704166	1123	-0.402363	-141.943	8.39075	-1.30662	-459.33	0.292908	-553.456	-0.324378	0.0816991	142.484	0.00994891	-0.252077
R18	H2O2 + H = H2 + HO2	lnA	0.00150973	-4.0907e-05	1.09057	0.011141	-0.00128978	0.78852	-0.0152898	0.00126209	0.0183888	0.101875	0.00373087	0.0130713	-0.00158048	2.70857	-0.00544974	4.0523	-0.0119583	0.00117456	-1.16961	-0.00431943	-0.000102425	-2.63062	0.0155961	-0.00865146	-0.000178763	1.06556	-0.0155746	0.00243457	0.648677	0.1577	-0.0224671	5.19898	0.0203022	-0.00177057	-0.399807	-0.000916334	1.54024	0.0461624	-0.00570262	4.35974	-0.000707613	-4.57734	0.00914758	-0.00143082	-2.2293	-0.00241858	-0.00320467
R18	H2O2 + H = H2 + HO2	n	-0.000215123	1.1189e-05	-0.15152	-0.00193319	0.000231573	-0.131675	0.00200699	-0.00014921	-0.00205595	-0.0156618	-0.000561083	-0.00164753	0.00019808	-0.380807	0.000528645	-0.501767	0.00167978	-0.000176602	0.145675	-1.8453e-05	9.82964e-05	0.391282	-0.00233862	0.000669676	9.18581e-05	0.0044014	0.00234423	-0.000349612	-0.0226164	-0.0224671	0.00339143	-0.357865	-0.00340912	0.000366808	0.405031	-0.000122866	-0.274814	-0.00448207	0.000381455	-0.790594	0.00064514	0.795509	-0.0013669	0.000214581	0.34599	0.000375723	0.000356959
R18	H2O2 + H = H2 + HO2	E/R	0.0212664	-0.0013987	-42.8322	-0.431516	0.0572518	-132.441	-0.945881	0.103698	1.17228	3.44072	0.158684	0.396179	-0.047383	36.9445	-0.0925407	606.8	0.364975	-0.069302	183.813	1.24042	-0.181339	76.7995	0.5432	-1.67833	0.158223	-141.818	-0.525961	0.0657595	-178.351	5.19898	-0.357865	2447.04	1.48928	-0.0469058	698.061	-0.699363	94.0307	5.39433	-0.757513	-536.679	0.955436	1155.05	-0.547738	0.0277276	-125.882	0.145784	0.065851
R16	OH + OH + M = H2O2 + M	LP lnA	-0.000514484	7.27642e-05	0.0568563	0.0117564	-0.00163083	-0.0741385	0.00823173	-0.00125759	-0.000549001	0.00930599	0.000313547	-0.00396358	0.000520832	0.00344369	-0.0013306	0.311284	0.0133137	-0.00157637	3.16364	0.0116915	-0.00158418	-0.83311	0.0028601	0.0119478	-0.00346362	-6.12702	-0.0171301	0.00189942	-3.70809	0.0203022	-0.00340912	1.48928	0.0991211	-0.0141242	-3.2389	-0.00238547	1.72405	-0.026425	0.00422594	4.09703	-0.00385321	0.134646	-0.00657028	0.000983257	-1.26871	-0.00131326	-0.0022062
R16	OH + OH + M = H2O2 + M	LP n	8.71984e-05	-1.68533e-06	0.0411839	-0.00216293	0.000303342	-0.0171832	-0.00181743	0.000262476	0.00035621	-0.000676476	-3.3426e-06	0.00101953	-0.000132645	0.0547489	-0.000222796	0.0312849	-0.00183045	0.000190386	-0.478593	-0.0029862	0.000382786	0.072217	-0.000275362	-0.00232869	0.000584801	1.18452	0.00241386	-0.000230216	0.704166	-0.00177057	0.000366808	-0.0469058	-0.0141242	0.00215636	1.03319	0.000355373	-0.255451	0.0059604	-0.000993107	-0.810159	0.000888668	-0.100977	0.000530167	-6.36671e-05	0.223431	0.000162453	-7.97517e-05
R16	OH + OH + M = H2O2 + M	LP E	-0.0500091	0.0833818	394.271	-3.64508	0.512027	-106.027	-2.93191	0.490214	-0.698656	-9.15143	-0.250671	2.31278	-0.286255	207.47	-1.49693	198.819	1.4616	-0.327609	-489.361	-8.9752	1.15981	-73.0443	-0.128589	-2.4507	0.560459	2157.65	0.373927	0.155858	1123	-0.399807	0.405031	698.061	-3.2389	1.03319	4206.16	-1.06439	-433.8	11.4692	-1.88644	-1625.09	0.803473	-403.753	-2.47744	0.503002	493.121	-0.0536556	-2.40862
R23	CO + O2 = CO2 + O	lnA	-4.39926e-05	-8.53712e-05	-0.463201	0.000223663	-4.3944e-05	0.401405	6.77174e-05	-8.18843e-05	-0.00119469	0.0127839	0.000249517	-0.00191928	0.000154696	-0.617656	0.000905001	-0.0401055	0.000468573	-0.000125923	0.419845	0.000537262	-0.000116917	-0.378045	-0.00242143	-0.00267854	0.000417488	-0.543471	6.7993e-05	-4.02837e-05	-0.402363	-0.000916334	-0.000122866	-0.699363	-0.00238547	0.000355373	-1.06439	0.0182847	0.0650623	-0.00894484	0.000453256	-0.0831865	0.000646524	-0.179566	0.00277127	-0.00047997	-0.313128	-5.19316e-05	-6.81885e-05
R23	CO + O2 = CO2 + O	E/R	0.0115071	-0.0157251	-84.6063	-0.144912	0.0245927	-20.9764	-0.620809	0.0470756	0.794606	4.38547	0.178439	0.372899	-0.0437033	110.343	0.112434	-85.2943	0.629245	-0.0955115	-139.107	2.04567	-0.304121	-92.1668	0.890865	0.912951	-0.15078	-289.406	-0.966921	0.110991	-141.943	1.54024	-0.274814	94.0307	1.72405	-0.255451	-433.8	0.0650623	1075.85	-0.464275	0.218083	196.74	0.142122	-143.199	-1.27736	0.163067	-158.622	-0.00736946	0.0514195
R25	CO + HO2 = CO2 + OH	lnA	0.00234383	-4.3411e-05	1.43816	-0.0254239	0.00384662	0.98637	-0.0317668	0.00410609	0.0120433	0.0433568	0.00179216	0.0311171	-0.00367387	5.29903	-0.00718203	5.25596	-0.0108551	0.000975112	-0.499934	-0.0493359	0.00569495	-5.78011	0.00933683	-0.0208913	0.00398947	15.1643	0.00594521	0.000588423	8.39075	0.0461624	-0.00448207	5.39433	-0.026425	0.0059604	11.4692	-0.00894484	-0.464275	0.265708	-0.0378061	-3.46873	0.0054197	-3.70923	0.00974303	-0.000950401	0.99426	-0.00148124	-0.00709008
R25	CO + HO2 = CO2 + OH	n	-0.000347559	4.49129e-06	-0.199718	0.00378407	-0.000569709	-0.0730361	0.004503	-0.000559806	-0.00308268	-0.00777668	-0.000235674	-0.00453698	0.000543148	-0.765054	0.00182724	-0.879142	0.00219963	-0.000182574	-0.0909966	0.00783122	-0.000910786	0.828508	-0.00113097	0.00397147	-0.000602354	-2.30639	-0.00126559	-4.99586e-05	-1.30662	-0.00570262	0.000381455	-0.757513	0.00422594	-0.000993107	-1.88644	0.000453256	0.218083	-0.0378061	0.00634166	0.913144	-0.00139706	0.474422	-0.0012682	0.000112979	-0.200691	0.000159076	0.000996814
R25	CO + HO2 = CO2 + OH	E/R	0.0129021	-0.0228206	-156.974	2.59518	-0.346738	138.075	1.76669	-0.254297	-0.0165373	-0.651876	0.00137296	-0.475018	0.0584865	-76.361	-0.461259	-502.435	-0.818111	0.118078	-170.006	-0.591208	0.0836232	-53.603	-0.266221	1.90231	-0.426102	-819.129	-1.56285	0.144328	-459.33	4.35974	-0.790594	-536.679	4.09703	-0.810159	-1625.09	-0.0831865	196.74	-3.46873	0.913144	2582.87	-1.30178	-473.758	2.09552	-0.32293	-70.9969	-0.100939	0.333914
R15	HO2 + HO2 = H2O2 + O2	lnA	0.00013915	-2.42313e-05	-0.106717	-0.00319654	0.000407636	-0.340432	-0.00258323	0.000347606	-0.000246716	0.00405833	0.000203498	0.00024918	-5.66201e-05	-0.130469	0.000189593	0.537678	0.00184056	-0.000155081	0.442247	-0.00173587	0.000247485	1.13526	-0.000840171	-0.000729077	0.000393638	0.857775	0.000713741	-2.92194e-05	0.292908	-0.000707613	0.00064514	0.955436	-0.00385321	0.000888668	0.803473	0.000646524	0.142122	0.0054197	-0.00139706	-1.30178	0.0177287	3.32969	-0.00250192	0.000273199	-0.227576	0.000330108	-0.000709658
R15	HO2 + HO2 = H2O2 + O2	E/R	-0.074964	-0.0134091	-121.248	-0.221749	-0.000719873	-162.697	0.700512	-0.0757929	-0.744463	-1.60129	-0.0896082	-1.76151	0.232778	-166.028	1.44792	797.511	1.34803	-0.0804956	801.553	3.95922	-0.424694	1020.24	-0.476426	1.6454	-0.234672	-758.224	0.713431	-0.194024	-553.456	-4.57734	0.795509	1155.05	0.134646	-0.100977	-403.753	-0.179566	-143.199	-3.70923	0.474422	-473.758	3.32969	3905.15	-2.55026	0.287565	24.1394	0.555585	0.989744
R26	HCO + M = H + CO + M	LP lnA	0.00102935	-4.5752e-05	0.935112	0.000402514	-3.49589e-05	0.315381	-0.000974194	9.85663e-05	0.000632796	0.00452577	9.36966e-05	-0.000379021	8.98547e-05	-0.00229986	-0.00138179	-2.05642	-0.007563	0.000987578	-0.759203	0.00101461	-9.35726e-05	-0.360848	-0.000692645	-0.00264441	0.000432942	-0.467084	0.00246595	-0.000411117	-0.324378	0.00914758	-0.0013669	-0.547738	-0.00657028	0.000530167	-2.47744	0.00277127	-1.27736	0.00974303	-0.0012682	2.09552	-0.00250192	-2.55026	0.0639711	-0.00982976	-1.65931	-0.00147634	0.00795111
R26	HCO + M = H + CO + M	LP n	-0.000131175	6.60444e-06	-0.128143	-0.000261945	3.46641e-05	-0.0358887	-2.28156e-05	9.8352e-06	-0.000275688	-0.000255789	-2.48213e-05	0.000350846	-5.26066e-05	0.0206406	0.000147709	0.319593	0.00111291	-0.00015683	0.109045	-0.000540307	7.40739e-05	-0.0496643	0.000297272	2.33674e-05	-7.0061e-05	0.166528	-0.00069174	0.00010794	0.0816991	-0.00143082	0.000214581	0.0277276	0.000983257	-6.36671e-05	0.503002	-0.00047997	0.163067	-0.000950401	0.000112979	-0.32293	0.000273199	0.287565	-0.00982976	0.0020247	0.320504	-0.00234571	-0.00411682
R26	HCO + M = H + CO + M	LP E	0.0509085	0.00991319	100.064	-0.611885	0.0885798	14.7932	-0.136087	0.0440811	-0.661457	-3.38433	-0.0867564	0.742899	-0.0860236	85.933	-0.280188	112.87	-0.206873	0.00523288	-16.1396	-1.14262	0.12537	-337.613	0.0572527	-0.0602109	-0.0162802	414.672	-0.322676	0.0683349	142.484	-2.2293	0.34599	-125.882	-1.26871	0.223431	493.121	-0.313128	-158.622	0.99426	-0.200691	-70.9969	-0.227576	24.1394	-1.65931	0.320504	840.382	0.475451	0.717451
R26	HCO + M = H + CO + M	m Ar	-7.56827e-05	1.34532e-05	0.041036	0.000335246	-4.94148e-05	-0.0386625	0.000751904	-8.01775e-05	0.00011648	-0.00632021	-5.03671e-05	-0.000665911	0.000100642	-0.0109988	-8.06715e-06	0.0982251	-9.3408e-05	4.62304e-05	0.0134201	0.000673581	-0.00016213	0.18319	-0.000974245	0.00192648	-1.32391e-06	0.00986701	0.00129983	-0.000158761	0.00994891	-0.00241858	0.000375723	0.145784	-0.00131326	0.000162453	-0.0536556	-5.19316e-05	-0.00736946	-0.00148124	0.000159076	-0.100939	0.000330108	0.555585	-0.00147634	-0.00234571	0.475451	0.0152478	0.0155201
R28	HCO + H = CO + H2	lnA	0.000128337	-9.02275e-05	-0.101799	0.00150253	-0.000195882	0.141224	0.00181503	-0.000281081	-0.000666668	0.00850199	0.000292559	-0.00173525	0.000260786	0.0984162	0.00287713	0.0992748	-0.00451555	0.000704761	0.246713	0.00783038	-0.000789054	0.586333	-0.00064492	0.00448211	-0.00102995	-1.12431	0.00496184	-0.000864523	-0.252077	-0.00320467	0.000356959	0.065851	-0.0022062	-7.97517e-05	-2.40862	-6.81885e-05	0.0514195	-0.00709008	0.000996814	0.333914	-0.000709658	0.989744	0.00795111	-0.00411682	0.717451	0.0155201	0.0470856
R4	OH + OH = O + H2O	lnA	0.000665492	-0.000147761	-0.000270529	0.0125682	-0.00170456	0.454161	0.00534881	-0.00111379	0.0062158	0.0480261	0.00127907	0.00615844	-0.000726218	0.925136	0.00324565	1.82924	-0.0152897	0.00243517	2.24817	0.00995628	-0.00149221	-2.52387	0.00168479	-0.00348306	0.000201566	-3.41334	-0.000217761	-0.000212176	-1.51786	0.0388419	-0.00581879	1.39521	0.048756	-0.00719218	-4.31237	-0.00194396	-0.133237	0.0220574	-0.00265477	2.58266	-0.00450024	-3.13823	0.010599	-0.00196097	-2.21026	-0.000613656	0.00186976
R4	OH + OH = O + H2O	n	-0.000101544	2.11971e-05	0.00586948	-0.00188752	0.000256602	-0.0515722	-0.000817443	0.000171962	-0.00121517	-0.00731723	-0.000202738	-0.000843706	9.86216e-05	-0.151094	-0.000495472	-0.276442	0.00223815	-0.000356434	-0.349676	-0.00161865	0.000235037	0.364131	-0.000269729	0.000556218	-3.07642e-05	0.521927	9.46118e-05	2.72283e-05	0.239491	-0.00551358	0.000831457	-0.202297	-0.00717572	0.00105954	0.672295	0.000236333	0.0124098	-0.0028434	0.000349427	-0.370443	0.000591835	0.376488	-0.00135201	0.000245893	0.27322	9.67684e-05	-0.000253488
R4	OH + OH = O + H2O	E/R	-0.00225915	0.00440552	60.5917	0.2439	-0.022401	104.516	-0.142834	0.00932689	-0.0295367	1.50907	0.0363703	0.0258873	-0.013479	-42.7836	0.0161151	-10.0337	-0.670039	0.07884	-122.252	-0.787544	0.117837	130.969	0.164538	-0.816651	0.100533	-44.7997	0.42004	-0.0528502	51.6336	2.56444	-0.360267	95.7392	-0.473395	0.0968646	191.449	-0.213853	21.1782	-0.609481	0.159565	31.8446	-0.590129	-442.201	1.19377	-0.228034	-302.592	-0.0781918	0.235079
R5	H + H + M = H2 + M	lnA	0.000272942	-7.98824e-05	-0.0194383	0.00396832	-0.000516915	1.82042	0.00461584	-0.00068261	-0.00958713	0.0169034	-0.000223465	0.00107924	-4.14773e-05	-0.602773	0.00776838	4.00697	-0.0114289	0.0016694	-0.4563	0.0195501	-0.00197248	6.56319	-0.00171621	-0.00112469	0.000721744	-2.18577	0.00519646	-0.00106985	-2.45505	0.0012737	-0.00019916	-0.155314	-0.0314435	0.0038176	-2.80478	0.00347335	-4.44688	0.0292353	-0.00396394	0.568272	0.00619574	8.29007	0.00254733	-0.000236427	0.226539	-0.000518055	-0.00335181
R5	H + H + M = H2 + M	n	-7.5786e-05	3.35968e-06	-0.0141005	0.00032554	-4.89746e-05	-0.307215	6.53507e-05	-7.25364e-06	0.00216233	-0.000221539	9.24926e-05	-0.000741582	7.101e-05	0.062058	-0.00041938	-0.649464	0.00177952	-0.000225612	-0.00284216	-0.00175276	0.000206341	-0.797082	0.000648	0.000573968	-0.000264636	0.0148331	-0.00103831	0.000148747	0.158639	1.65322e-06	-3.63004e-05	-0.0600887	0.00575072	-0.000780148	0.00742395	-0.000582845	0.667016	-0.0070318	0.00100976	0.128324	-0.00102578	-1.13973	-0.000371097	1.97755e-05	-0.102717	6.91016e-05	0.00129858
R5	H + H + M = H2 + M	E/R	-0.120567	-0.0289203	-276.814	4.21549	-0.595906	26.8193	4.11877	-0.579233	0.568997	-1.61862	-0.0444339	-3.00743	0.353914	-435.668	0.497764	-434.054	0.0498263	0.0919607	517.04	9.05439	-1.16205	250.193	-0.602206	2.8793	-0.677225	-2085.39	-1.40173	0.0157572	-1077.93	-1.61354	-0.0146516	-512.941	7.43438	-1.38026	-2161.39	0.641165	90.6203	-18.649	2.76459	1085.99	-0.935264	380.861	0.0134706	-0.0649684	-287.086	-0.00798014	0.55594
[truncated: 6 more columns]
