# Supplementary material for: Development of a Joint Hydrogen and Syngas Combustion Mechanism Based on an Optimization Approach
Source: Int J Chem Kinet. 2016 May 20;48(8):407–22. doi: 10.1002/kin.21006 (PMC5084827; doi:10.1002/kin.21006)
Supplement: Supplementary file 3 — Supplementary Material [file KIN-48-407-s003.txt]

!!!!!!!!!!!!!!!!!!!!!!!!!!!!!!!!!!!!!!!!!!!!!!!!!!!!!!!!!!!!!!!!!!!!!!!!!!!!!!!!

!                                                                              !

!                This CHEMKIN mechanism file is part of the                    !

!                        Supplemental Material for                             !

!                                                                              !

!       Development of a joint hydrogen and syngas combustion mechanism        !

!                      based on an optimization approach                       !

!                                                                              !

!    T. Varga 1,2, C. Olm 1,2, T. Nagy 1,3, I.Gy. Zsély 1, É. Valkó 1,2,       !

!                 R. Pálvölgyi 1, H. Curran 4, T. Turányi 1                    !

!                                                                              !

! 1 Institute of Chemistry, Eötvös University (ELTE), Budapest, Hungary        !

! 2 MTA-ELTE Research Group on Complex Chemical Systems, Budapest, Hungary     !

! 3 MTA Research Centre for Natural Sciences, Budapest, Hungary                !

! 4 Combustion Chemistry Centre, NIU Galway, Ireland                           !

!                                                                              !

!                      Int. J. Chem. Kinet., 2016                              !

!                                                                              !

!!!!!!!!!!!!!!!!!!!!!!!!!!!!!!!!!!!!!!!!!!!!!!!!!!!!!!!!!!!!!!!!!!!!!!!!!!!!!!!!


ELEMENTS

C H N O AR HE

END


SPECIES

H              H2             O             O2             OH

H2O            N2             HO2           H2O2           AR

CO             CO2            HE            HCO            OHEX

END


THERMO ALL

   300.000  1000.000  5000.000

H                 L 6/94H   1    0    0    0G   200.000  6000.00  1000.00      1

 0.25000000E+01 0.00000000E+00 0.00000000E+00 0.00000000E+00 0.00000000E+00    2

 0.25473660E+05-0.44668285E+00 0.25000000E+01 0.00000000E+00 0.00000000E+00    3

 0.00000000E+00 0.00000000E+00 0.25473660E+05-0.44668285E+00 0.26219035E+05    4

H2                TPIS78H   2    0    0    0G   200.000  6000.00  1000.00      1

 2.93286575E+00 8.26608026E-04-1.46402364E-07 1.54100414E-11-6.88804800E-16    2

-8.13065581E+02-1.02432865E+00 2.34433112E+00 7.98052075E-03-1.94781510E-05    3

 2.01572094E-08-7.37611761E-12-9.17935173E+02 6.83010238E-01 0.00000000E+00    4

O                 L 1/90O   1    0    0    0G   200.000  6000.00  1000.00      1

 2.54363697E+00-2.73162486E-05-4.19029520E-09 4.95481845E-12-4.79553694E-16    2

 2.92260120E+04 4.92229457E+00 3.16826710E+00-3.27931884E-03 6.64306396E-06    3

-6.12806624E-09 2.11265971E-12 2.91222592E+04 2.05193346E+00 2.99687009E+04    4

O2                RUS 89O   2    0    0    0G   200.000  6000.00  1000.00      1

 3.66096065E+00 6.56365811E-04-1.41149627E-07 2.05797935E-11-1.29913436E-15    2

-1.21597718E+03 3.41536279E+00 3.78245636E+00-2.99673416E-03 9.84730201E-06    3

-9.68129509E-09 3.24372837E-12-1.06394356E+03 3.65767573E+00 0.00000000E+00    4

OH                IU3/03O   1 H  1    0    0G   200.000  6000.00  1000.00      1

 2.83853033E+00 1.10741289E-03-2.94000209E-07 4.20698729E-11-2.42289890E-15    2

 3.69780808E+03 5.84494652E+00 3.99198424E+00-2.40106655E-03 4.61664033E-06    3

-3.87916306E-09 1.36319502E-12 3.36889836E+03-1.03998477E-01 4.48613328E+03    4

H2O               L 5/89H   2 O  1    0    0G   200.000  6000.00  1000.00      1

 0.26770389E+01 0.29731816E-02-0.77376889E-06 0.94433514E-10-0.42689991E-14    2

-0.29885894E+05 0.68825500E+01 0.41986352E+01-0.20364017E-02 0.65203416E-05    3

-0.54879269E-08 0.17719680E-11-0.30293726E+05-0.84900901E+00-0.29084817E+05    4

N2                G 8/02N   2    0    0    0G   200.000  6000.00  1000.00      1

 2.95257637E+00 1.39690040E-03-4.92631603E-07 7.86010195E-11-4.60755204E-15    2

-9.23948688E+02 5.87188762E+00 3.53100528E+00-1.23660988E-04-5.02999433E-07    3

 2.43530612E-09-1.40881235E-12-1.04697628E+03 2.96747038E+00 0.00000000E+00    4

HO2               T 1/09H   1O   2    0    0G   200.000  5000.00  1000.00      1

 4.17228741E+00 1.88117627E-03-3.46277286E-07 1.94657549E-11 1.76256905E-16    2

 3.10206839E+01 2.95767672E+00 4.30179807E+00-4.74912097E-03 2.11582905E-05    3

-2.42763914E-08 9.29225225E-12 2.64018485E+02 3.71666220E+00 1.47886045E+03    4

H2O2              T 8/03H   2O   2    0    0G   200.000  6000.00  1000.00      1

 4.57977305E+00 4.05326003E-03-1.29844730E-06 1.98211400E-10-1.13968792E-14    2

-1.80071775E+04 6.64970694E-01 4.31515149E+00-8.47390622E-04 1.76404323E-05    3

-2.26762944E-08 9.08950158E-12-1.77067437E+04 3.27373319E+00-1.63425145E+04    4

AR                G 5/97AR  1  0    0      0G   200.000  6000.00  1000.00      1

 2.50000000E+00 0.00000000E+00 0.00000000E+00 0.00000000E+00 0.00000000E+00    2

-7.45375000E+02 4.37967491E+00 2.50000000E+00 0.00000000E+00 0.00000000E+00    3

 0.00000000E+00 0.00000000E+00-7.45375000E+02 4.37967491E+00 0.00000000E+00    4

CO                RUS 79C   1O   1    0    0G   200.000  6000.00  1000.00      1

 0.30484859E+01 0.13517281E-02-0.48579405E-06 0.78853644E-10-0.46980746E-14    2

-0.14266117E+05 0.60170977E+01 0.35795335E+01-0.61035369E-03 0.10168143E-05    3

 0.90700586E-09-0.90442449E-12-0.14344086E+05 0.35084093E+01-0.13293628E+05    4

CO2               L 7/88C   1O   2    0    0G   200.000  6000.00  1000.00      1

 0.46365111E+01 0.27414569E-02-0.99589759E-06 0.16038666E-09-0.91619857E-14    2

-0.49024904E+05-0.19348955E+01 0.23568130E+01 0.89841299E-02-0.71220632E-05    3

 0.24573008E-08-0.14288548E-12-0.48371971E+05 0.99009035E+01-0.47328105E+05    4

HCO               T 5/03C  1 H  1 O  1    0 G   200.000  6000.00  1000.00      1

 3.92001542E+00 2.52279324E-03-6.71004164E-07 1.05615948E-10-7.43798261E-15    2

 3.65342928E+03 3.58077056E+00 4.23754610E+00-3.32075257E-03 1.40030264E-05    3

-1.34239995E-08 4.37416208E-12 3.87241185E+03 3.30834869E+00 5.08749163E+03    4

HE                G 5/97HE 1    0    0    0 G   200.000  6000.00  1000.00      1

 2.50000000E+00 0.00000000E+00 0.00000000E+00 0.00000000E+00 0.00000000E+00    2

-7.45375000E+02 9.28723974E-01 2.50000000E+00 0.00000000E+00 0.00000000E+00    3

 0.00000000E+00 0.00000000E+00-7.45375000E+02 9.28723974E-01 0.00000000E+00    4

OHEX                    H   1O   1    0    0G    300.00   5000.00 1000.00    0 1

 2.88273000E+00 1.01397430E-03-2.27687700E-07 2.17468300E-11-5.12630500E-16    2

 5.02650000E+04 5.59571200E+00 3.63726600E+00 1.85091000E-04-1.67616460E-06    3

 2.38720200E-09-8.43144200E-13 5.00213000E+04 1.35886050E+00                   4

END


REACTIONS   MOLES  KELVINS 

!################

!   H submech   #                          

!################

!     1

H+O2<=>O+OH                  5.0712E+015   -0.48596       8116.1

!     2                                                         

O+H2<=>H+OH                  1.2554E+006    2.27039       3501.2

!     3                                                         

OH+H2<=>H+H2O                1.3193E+007    1.87803       1585.8

!     4                                                         

2OH<=>O+H2O                  8.4999E+004    2.26419      -898.23

!     5                                                         

2H+M<=>H2+M                  4.9806E+018   -1.21273       308.02

H2/2.5/ O2/1/ H2O/12/ CO/1.9/ CO2/3.8/ HE/0.83/ AR/1/

! Added O2 and AR as a potential thirdbody


!     6                                      

2O+M<=>O2+M                    6.165E+15    -0.5000        0.00

H2/2.5/ H2O/12/ AR/0.83/ CO/1.9/ CO2/3.8/ HE/0.83/

!     7

O+H+M<=>OH+M                   4.714E+18    -1.0000        0.00

H2/2.5/ O2/1/ H2O/12/ AR/0.75/ CO/1.5/ CO2/2/ HE/0.75/

! Added O2 as a potential thirdbody


!     8                                      

H+OH+M<=>H2O+M               1.4818E+024   -2.53792       60.788

H2/2.5/ O2/1/ H2O/12/ AR/0.38/ HE/0.44/ CO/1.9/ CO2/3.8/

! Added O2 as a potential thirdbody


!     9                                      

H+O2(+M)<=>HO2(+M)             4.650E+12     0.4400        0.00

LOW                  /       5.2669E+019   -1.37367        0.00     /

TROE                 /         6.700E-01    1.0E-30     1.0E+30    1.0E+30 /

H2/1.511/ O2/1.00/ CO/1.9/ CO2/3.8/ HE/0.65/ H2O/11.372/ AR/0.474/

! Added O2 as a potential thirdbody


!    10

H+HO2<=>H2+O2                2.1231E+006    2.11330      -817.68

!    11                                        

HO2+H<=>2OH                  5.7734E+013     0.000        86.070

!    12                                                

HO2+O<=>OH+O2                  3.250E+13     0.000         0.00

!    13                                                

HO2+OH<=>H2O+O2              9.5840E+011    0.42008      -477.40

!    14                                                

2HO2<=>H2O2+O2                 1.300E+11     0.000       -820.33

DUPLICATE                                              

!    15                                                

2HO2<=>H2O2+O2               1.6048E+015     0.0000       7825.6

DUPLICATE                                              

!    16                                                

2OH(+M)<=>H2O2(+M)             2.148E+05     2.3219    -1712.31

LOW                  /       1.9928E+018   -1.17797    -2150.31     /

TROE                 /        4.3000E-01  1.0000E-30 1.0000E+30 1.0000E+30 /

H2O/5/ CO2/1.07/ AR/0.67/ O2/0.8/ HE/0.43/ H2O2/5.13/ H2/2.47/ CO/1.87/

!    17

H2O2+H<=>H2O+OH                2.410E+13     0.0000     1997.99

!    18                                                

H2O2+H<=>H2+HO2              9.7543E+019   -1.92495       4743.4

!    19                                                                     

H2O2+O<=>OH+HO2                9.550E+06     2.0000     1997.99

!    20                                                

H2O2+OH<=>H2O+HO2              1.740E+12     0.0000      160.04

DUPLICATE                                              

!    21                                                

H2O2+OH<=>H2O+HO2              7.590E+13     0.0000     3658.28

DUPLICATE                                              

!################                                      

!   CO submech  #                                      

!################                                      

!    22                                                

CO+O(+M)<=>CO2(+M)             1.362E+10      0.000    1199.80

LOW                  /         1.173E+24      -2.79    2109.21     /

H2/2.0/ H2O/12/ CO/1.75/ CO2/3.6/ AR/0.7/ HE/0.7/

!    23

CO+O2<=>CO2+O                2.8865E+012     0.0000      24005

!    24                                                        

CO+OH<=>CO2+H                1.6596E+004    2.22171     -694.74

!    25                                            

CO+HO2<=>CO2+OH              1.5144E+007    1.67957      9138.7

!################                                      

!  HCO submech  #                                      

!################                                      

!    26                                                

HCO(+M)<=>H+CO(+M)             4.930E+16      -0.93        9927

LOW                  /       4.9426E+010    0.95965      7367.9     /

TROE                 /        8.5200E-01  5.1400E+01 3.5700E+03 3.4200E+03 /

H2/2/ O2/1/ AR/0.55/ HE/0.786/ H2O/12/ CO/1.5/ CO2/2/

!Added O2, AR and HE as a potential thirdbody

!    27

HCO+O2<=>CO+HO2                7.580E+12      0.000      206.34

!    28                                               

HCO+H<=>CO+H2                6.4126E+013      0.000   0.000E+00

!    29                                               

HCO+O<=>CO+OH                  3.020E+13      0.000   0.000E+00

!    30                                               

HCO+O<=>CO2+H                  3.000E+13      0.000   0.000E+00

!    31                                               

HCO+OH<=>CO+H2O                1.020E+14      0.000   0.000E+00

!    32                                               

HCO+HO2=>CO2+H+OH              3.000E+13      0.000   0.000E+00

!    33                                               

2HCO=>H2+2CO                   3.000E+12      0.000   0.000E+00

!################                                     

! OHEX submech  #                                     

!################                                     

!    34                                               

H+O+M<=>OHEX+M                 1.500E+13     0.0000     3007.05

H2/1/ H2O/6.5/ O2/0.4/ N2/0.4/ AR/0.35/               

!    35                                               

OHEX+H2O<=>OH+H2O              5.930E+12     0.5000     -432.81

!    36                                               

OHEX+H2<=>OH+H2                2.950E+12     0.5000     -223.45

!    37                                               

OHEX+N2<=>OH+N2                1.080E+11     0.5000     -625.06

!    38                                               

OHEX+OH<=>2OH                  6.010E+12     0.5000     -384.50

!    39                                               

OHEX+H<=>OH+H                  1.310E+12     0.5000      -84.05

!    40                                               

OHEX+AR<=>OH+AR                1.690E+12     0.0000     2081.03

!    41                                               

OHEX<=>OH+HV                   1.450E+06     0.0000        0.00

!    42                                               

OHEX+O2<=>OH+O2                2.100E+12     0.5000     -240.56

!    43                                               

OHEX+CO2<=>OH+CO2              2.750E+12        0.5     -487.17

!    44                                               

OHEX+CO<=>OH+CO                3.230E+12        0.5     -396.07

END
