# Supplementary material for: Development of a Joint Hydrogen and Syngas Combustion Mechanism Based on an Optimization Approach
Source: Int J Chem Kinet. 2016 May 20;48(8):407–22. doi: 10.1002/kin.21006 (PMC5084827; doi:10.1002/kin.21006)
Supplement: Supplementary file 4 — Supplementary Material [file KIN-48-407-s004.txt]

!!!!!!!!!!!!!!!!!!!!!!!!!!!!!!!!!!!!!!!!!!!!!!!!!!!!!!!!!!!!!!!!!!!!!!!!!!!!!!!!

!                                                                              !

!                This CHEMKIN transport file is part of the                    !

!                        Supplemental Material for                             !

!                                                                              !

!       Development of a joint hydrogen and syngas combustion mechanism        !

!                      based on an optimization approach                       !

!                                                                              !

!    T. Varga 1,2, C. Olm 1,2, T. Nagy 1,3, I.Gy. Zsély 1, É. Valkó 1,2,       !

!                 R. Pálvölgyi 1, H. Curran 4, T. Turányi 1                    !

!                                                                              !

! 1 Institute of Chemistry, Eötvös University (ELTE), Budapest, Hungary        !

! 2 MTA-ELTE Research Group on Complex Chemical Systems, Budapest, Hungary     !

! 3 MTA Research Centre for Natural Sciences, Budapest, Hungary                !

! 4 Combustion Chemistry Centre, NIU Galway, Ireland                           !

!                                                                              !

!                      Int. J. Chem. Kinet., 2016                              !

!                                                                              !

!!!!!!!!!!!!!!!!!!!!!!!!!!!!!!!!!!!!!!!!!!!!!!!!!!!!!!!!!!!!!!!!!!!!!!!!!!!!!!!!


AR                 0   136.500     3.330     0.000     0.000     0.000

C2H6               2   247.500     4.350     0.000     0.000     1.500

CH2O               2   498.000     3.590     0.000     0.000     2.000

CH4                2   141.400     3.746     0.000     2.600    13.000

CO                 1    98.100     3.650     0.000     1.950     1.800

CO2                1   244.000     3.763     0.000     2.650     2.100

H                  0   145.000     2.050     0.000     0.000     0.000

H2                 1    38.000     2.920     0.000     0.790   280.000

H2O                2   572.400     2.605     1.844     0.000     4.000

H2O2               2   107.400     3.458     0.000     0.000     3.800

HCO                2   498.000     3.590     0.000     0.000     0.000

HE                 0    10.200     2.576     0.000     0.000     0.000

HO2                2   107.400     3.458     0.000     0.000     1.000

N2                 1    97.530     3.621     0.000     1.760     4.000

O                  0    80.000     2.750     0.000     0.000     0.000

O2                 1   107.400     3.458     0.000     1.600     3.800

OH                 1    80.000     2.750     0.000     0.000     0.000

OHEX               1    80.000     2.750     0.000     0.000     0.000
